# Supplementary material for: The Glomeromycota in the Neotropics
Source: Front Microbiol. 2021 Jan 12;11:553679. doi: 10.3389/fmicb.2020.553679 (PMC7835493; doi:10.3389/fmicb.2020.553679)
Supplement: Supplementary file 1 [file Data_Sheet_1.xlsx]

## Sheet: References Consulted
Supplementary File 1: Stürmer SL and Kemmelmeier K. The Glomeromycota in the Neotropics. Frontiers in Microbiology (special issue).
References Consulted
Ahmad MH 1995. Compatibility and coseletction of vesicular-arbuscular mycorrhizal fungi and Rhizobia for tropical legumes. Critical Reviews in Biotechnology 15:229.
Alguacil MM, Lozano Z, Campoy MJ and Roldán A. 2010. Phosphorus fertilisation management modifies the biodiversity of AM fungi in a tropical savanna forage system. Soil Biology & Biochemistry 42:1114-1122.
Almeida DJA, Alberton O, Otênio JK, Carrenho R 2020. Growth of chamomile (Matricaria chamomilla L.) and production of essential oil stimulated by arbuscular mycorrhizal symbiosis. Rhizosphere 15:100208.
Alvarenga MIN, Siqueira JO, Davide AC. 1999. Teor de carbono, biomassa microbiana, agregação e micorriza em solos de Cerrado com diferentes usos. Ciênc. agrotec. 23:617-625.
Álvarez-Lopeztello J, Castillo RF, Robles C, Hernández-Cuevas LV. 2019. Spore diversity of arbuscular mycorrhizal fungi in human-modified neotropical ecosystems. Ecological Research 34:394-405.
Álvarez-Lopeztello J, Hernández-Cuevas LV, Castillo RF, Robles C 2018. Segundo registro mundial de Glomus trufemii (Glomeromycota: Fungi), un hongo micorrízico arbuscular de una sabana mexicana. Revista Mexicana de Biodiversidad 89:298-300
Álvarez-Lopeztello J, Hernández-Cuevas LV, Castillo RF, Robles C. 2019. Diversity of arbuscular mycorrhizal fungi associated with Brachiaria brizantha pastures in lowlands of Oaxaca, Mexico. Grassland Science 65:197-201.
Ames RN, T.R. Thiagarajan, M.H. Ahmad and W.A. McLaughlin. 1991. Co-selection of compatbile rhizobia and vesicular arbuscular mycorrhizal fungi for cowpea in sterlized and non-sterlized soils. Biol. Fertil. Soils 12:112-116.
Aquino SS, Scabora MH, Andrade JAC, Costa SMG, Maltoni KL, Cassiolato AMR. 2015. Mycorrhizal colonization and divesrity and corn genotype yield in soils of the Cerrado region, Brazil. Semina: Ciências Agrárias 36:4107-4118.
Bautista-Cruz AA, Montaño NM, Camargo-Ricalde SL, Pacheco L. 2014. Arbuscular mycorrhizal fungi and soil nutrients associated with four fern species in two ecosystems in Oaxaca, Mexico. Revista Chapingo Serie Ciencias Forestales y del Ambiente, doi: 10.5154/r.rchscfa.2014.02.007.
Bertolini V, Montaño NM, Chimal-Sánchez E, Varela-Fregoso L, Ruiz JG, Martínez-Vázquez JM. 2018. Abundancia y riqueza de hongos micorrizógenos arbusculares en cafetales de Soconusco, Chiapas, México. Rev. Biol. Trop. 66:91-105.
Blaszkowski J, G. M. Kovács, T.K. Balázs, E. Orlowska, M. Sadravi, T. Wubet, F. Buscot. 2010. Glomus africanum and G. iranicum, two new species of arbuscular mycorrhizal fungi (Glomeromycota). Mycologia, 102:1450–1462.
Bonfim JA, Vasconcellos RLF, Gumiere T, Mescolotti DLC, Oehl F, Cardoso EJBN. 2015. Diversity of arbuscular mycorrhizal fungi in a Brazilian Atlantic Forest Toposequence. Microbiol Ecol DOI 10.1007/200248-015-06661-0
Bonfim JA, Vasconcellos RLF, Stürmer SL, Cardoso EJBN. 2013. Arbuscular mycorrhizal fungi in the Brazilian Atlantic forest: A gradient of environmental restoration. Applied Soil Ecology 71:7-14.
Cabello MN 1997. Hydrocarbon pollution: its effect on native arbuscular mycorrhizal fungi (AMF). FEMS Microbiology Ecology 22:233-236.
Caproni AL, A.A. Franco, R.L.L. Berbara, J.R.D.O. Granha and N.F. Marinho. 2005. Fungos micorrízicos arbusculares em estéril revegetado com Acacia mangium, após mineração de bauxita. R. Árvore 29:373-381.
Caproni AL, Franco, A.A., Berbara, R.L.L., Granha, J.R.D.O., Ribeiro, E.M.S., Saggin Junior, O.J. 2003. Capacidade infectiva de fungos micorrízicos arbusculares em áreas reflorestadas após mineração de bauxita no Pará. PAB 38:937-945.
Carballar-Hernández S, Palma-Cruz FJ, Hernández-Cuevas L, Robles C. 2013. Arbuscular mycorrhizal potential and mycorrhizal fungi diversity associated with Agave potatorum Zucc. in Oaxaca, Mexico. Ecol. Res. 28:217-226.
Carneiro MAC, Ferreira DA, Souza ED, Paulino HB, Saggin Junior OJ, Siqueira JO. 2015. Arbuscular mycorrhizal fungi in soil aggregates from fields of "murundus" converted to agriculture. Pesq. agropec. bras., 50:313-321.
Carrenho R and S.F.B Trufem. 2001. Caracterização morfológica de esporos de fungos micorrízicos arbusculares isolados de solo cultivado com milho, na reserva biológica e estação experimental de Moji-Guaçu, São Paulo, Brasil. Hoehnea 28:191-208.
Carrenho R and S.M. Gomes-da-Costa. 2011. Environmental degradation impact on native communities of arbuscular mycorrhizal fungi in an urban fragment of semideciduous plateau forest. Acta Bot Brasilica 25:255-261.
Carrenho R, Silva ES, Trufem SFB, Bononi VLR. 2001. Successive cultivation of maize and agricultural practices on root colonization, number of spores and species of arbuscular mycorrhizalf ungi. Braz. J. Microbiol. 32:262-270
Carrenho R, Trufem SFB, Bononi VLR. 2001. Fungos micorrízicos arbusculares em rizosferas de três espécies de fitobiontes instaladas em área de mata ciliar revegetada. Acta bot bras. 15:115-124.
Castillo C, R. Rubio, F. Borie, and E. Sieverding. 2010. Diversity of arbuscular mycorrhizal fungi in horticultural production systems of Southern Chile. J. Soil Sci. Plant Nutr. 10 (4): 407 – 413
Castillo CG, Borie, F., Godoy, R., Rubio, R. & Sieverding, E. 2006. Diversity of mycorrhizal plant species and arbuscular mycorrhizal fungi in evergreen forest, deciduous forest and grassland ecosystems of Southern Chile. J App Bot Food Qual 80:40-47
Chimal-Sánchez E, Jaramillo IR, Salerón-Castro JY, Vázquez-Pérez N, Varela-Fregoso L. 2018. Four new records of arbuscular mycorrhizal fungi (Glomeromycota) associated with Agave karwinskii and A. angustifolia (Agavaceae) in Oaxaca, Mexico. Acta Botanica Mexicana 125:173-187.
Cordazzo CS and Stürmer SL. 2007. Ocorrência de fungos micorrízicos arbusculares em Panicum racemosum (P. Beauv.) Spreng (Poaceae) em dunas costeiras do extremo sul do Brasil. Atlântica, 29:65-68.
Cordoba AS, Mendonça MM, Stürmer SL, Rygiewicz PT. 2001. Diversity of arbuscular mycorrhizal fungi along a sand dune stabilization gradient: A case study at Praia da Joaquina, Ilha de Santa Catarina, South Brazil. Mycoscience 42:379-387
Cuenca G and E. Meneses. 1996. Diversity patterns of arbuscular mycorrhizal fungi associated with cacao in Venezuela. Plant Soil 183:315-322.
Cuenca G and M. Lovera. 1992. Vesicular-arbuscular mycorrhizae in disturbed and revegetated sites from La Gran Sabana, Venezuela. Can. J. Bot., 70:73-79.
Cuenca G and R. Azcon. 1994. Effects of ammonium and nitrate on the growth of vesicular-arbuscular mycorrhial Erythrina poeppigiana O.I.Cook seedlings. Biol. Fertil. Soils 18:249.
Cuenca G, RA Herrera-Peraza. 2008. Scutellospora striata sp.nov., a newly described glomeromycotan fungus from La Gran Sabana, Venezuela. Mycotaxon, 105-79-87.
da Silva DKA, Coutinho FP, Escobar IEC, Souza RG, Oehl F, Silva GA, Cavalcante UMT, Maia LC. 2015. The community of arbuscular mycorrhizal fungi in natural and revegetated coastal areas (Atlantic Forest) in northeast Brazil. Biodivers Conserv 24:2213-2226.
da Silva DKA, Souza RG, Velez BAA, Silva GA, Oehl F, Maia LC. 2015. Communities of abruscular mycorrhizal fungi on a vegetation gradient in tropical coastal dunes. Applied Soil Ecology 96:7-17.
da Silva IR, da Silva DKA, de Souza FA, Oehl F, Maia LC. 2017. Changes in arbuscular mycorrhizal fungal communities along a river delta island in northeastern Brazil. Acta Oecologica 79:8-17.
da Silva RF, Z.I. Antonioll, R. Andreazza, J. Kaminski. 2008. Comunidade de fungos micorrízicos arbusculares em solo cultivado com eucalipto, pinus, e campo nativo em solo arenoso, São Francisco de Assis, RS. C. Florestal 18:353-361
Dantas BL, Weber OB, Neto JPM, Rossetti AG, Pagano MC. 2015. Diversity of arbuscular mycorrhizal fungi in an organic orchard of semi-arid land of Ceará, Brazil. Ciência Rural 45:1480-1486
de Assis DMA, Oehl F, Gonçalves CM, da Silva DKA, Silva GA. 2016. Community structure of arbuscular mycorrhizal fungi in fluvial and maritime dunes of Brazilian Northeast. Applied Soil Ecology 108:136-146.
de Marins JF, R. Carrenho & S.M Thomaz. 2009. Occurrence and coexistence of arbuscular mycorrhizal fungi and dark septate fungi in aquatic macrophytes in a tropical river-floodplain system. Aquatic Botany, 91:13-19.
de Souza RG, DKA da Silva, CMA de Mello, BT Goto, FSB da Silva, EVSB Sampaio, LC Maia. 2011. Arbuscular mycorrhizal fungi in revegetated mined dunes. Land Degradation & Development DOI 10.1002/ldr.1113
de Souza FA, Trufem, S.F.B., D.L. de Almeida, E.M.R. da Silva and J.G.M. Guerra. 1999. Efeito de pré-cultivos sobre o potencial de inóculo de fungos micorrízicos arbusculares e produção de mandioca. Pesquisa Agropecuária Brasileira, 34:1913-1923.
de Souza RG, BT Goto, DKA daSilva, FSB da Silva, EVSBSampaio and LC Maia. 2010. The role of arbuscular mycorrhizal fungi and cattle manure in the establishment of Tocoyena selloana Schum. In mined dune areas. European J Soil Biology, 46:237-242.
Declerck S, S. Cranenbrouck, Y. Dalpe, S. Seguin, A.Grandmougin-Ferjani, J. Fontaine and M. Sancholle. 2000. Glomus proliferum sp. Nov.: a description based on morphological, biochemical, molecular and monoxenic cultivation data.Mycologia 92:1178-1187
Declerck S; D.S. Strullu and C. Plenchette. 1998. Monoxenic culture of the intraradical forms of Glomus sp. Isolated from a tropical ecosystem: a proposed methodology for germplasm collection. Mycologia, 90:579-585.
Dhillion SS, P.E. Vidiella, L.E. Aquilera, C.F. Friese, E. De Leon, J.J. Armesto and J.C. Zak. 1995. Mycorrhizal plants and fungi in the fog-free pacific coastal desert of Chile. Mycorrhiza 5:381-386.
Diederichs, C. 1982. Influence of light on the efficacy of vesicular-arbuscular mycorrhiza in tropical and subtropical plants. I. Effects of light intensity under greenhouse conditions. Angew. Botanilk 56:325-333.
Dodd JC; I. Arias; I. Koomen and D.S. Hayman. 1990. The management of populations of VAM fungi in acid-infertile soils of a savanna ecosystem.II. The effects of pre-crops on the spore populations of native and introduced VAM-fungi. Plant Soil 122:241
Escudero, V and R. Mendoza. 2005. Seasonal variation of arbuscular mycorrhizal fungi in temperate grasslands along a wide hydrologic gradient. Mycorrhiza 15:291-299.
Fabían D, Guadarrama P, Hernandez-Cuevas L, Ramos-Zapata JA. 2018. Arbuscular mycorrhizal fungi in a coastal wetland in Yucatan, Mexico. Botanical Sciences 96:24-34.
Fajardo L, Lovera M, Arrindell P, Aguilar VH, Hasmy Z, Cuenca G. 2015. Morphotype-based characterization of arbuscular mycorrhizal fungal communities in a restored tropical dry forest, Margarita island-Venezuela. Rev. Biol. Trop. 63:859-870.
Fernandes AB and Siqueira JO. 1989. Micorrizas vesicular-arbusculares em cafeeiros da região sul do estado de Minas Gerais. Pesq. Agropec. Brasi. 24:1489-1498
Ferrer RL and R.A. Herrera. 1980. El genero Gigaspora Gerdemann et Trappe (Endogonaceae) en Cuba. Revista Jardin Botanico Nacional Habana, 1:43-66.
Fischer CR, D.P. Janos, D.A. Perry, R.G. Linderman and P. Sollins. 1994. Mycorrhizal inoculum potentials in tropical secondary succession. Biotropica 26(4):369-377.
Fracchia S, L. Krapovickas, A. Aranda-Rickert, V.S. Valentinuzzi. 2011. Dispersal of arbuscular mycorrhizal fungi and dark septate endophytes by Ctenomys cf. knighti (Rodentia) in the northern Monte Desert of Argentina. J Arid Environm 75:1016-1023.
Furrazola E, Covacevich F, Torres-Arias Y, Rodríguez-Rodríguez RM, Ley-Rivas JF, Izquierdo K, Fernández-Valle R, Berbara RLL. 2015. Functionality of arbuscular mycorrhizal fungi in three plant communities in the Managed Floristic Reserve San Ubaldo-Sabanalamar, Cuba. Rev. Biol. Trop. 63:341-356.
Furrazola E, Ojeda L, Hernández C. 2016. Mycorrhizal colonization and species of arbuscular mycorrhizal fungi in grasses from the Cuenca Pecuaria "El Tablón", Cienfuegos, Cuba. Cuban J Agric Sci 50:321-331.
Furrazola E, Torrer-Arias Y, Ferrer RL, Herrera RA, Berbara RLL, Goto BT. 2011. Glomus crenatum (Glomeromycetes), a new ornamented species from Cuba. Mycotaxon 116:143-149.
Furrazola E, Torres-Arias Y, Thoen D, Berbara RLL, Jobim K, Goto BT. 2016. Glomus segmentatum, rediscovery of a rare epigeous sporocarpic fungus to Cuba. Current Res in Environmental & Applied Mycology 6:143-149.
Geoffroy A, Sanguin H, Galiana A, Bâ A. 2017. Molecular characterization of arbuscular mycorrhizal fungi in an agroforestry system reveals the predominance of Funneliformis spp. associated with Colocasia esculenta and Pterocarpus officinalis adult trees and seeldings. Front. Microbiol. 8:1426
Goto BT, GA Silva, LC Maia, RG Souza, D Coyne, A Tchabi, L Lawouin,F Hountondji and F Oehl. 2011. Racocetra tropicana, a new species in the Glomeromycetes from tropical areas. Nova Hedwigia 92: 69–82.
Goto BT, Jardim JG, Silva GA, Furrazola E, Torres-Arias Y, Oehl F. 2012. Glomus trufemii (Glomeromycota), a new sporocarpic species from Brazilian sand dunes. Mycotaxon 120:1-9.
Goto BT, LC Maia, GA Silva, F Oehl. 2009. Racocetra intraornata, a new species in the Glomeromycetes with a unique spore wall structure. Mycotaxon 109: 483-491.
Goto BT, Maia LC, Oehl F. 2008. Ambispora brasiliensis, a new ornamented species in the arbuscular mycorrhiza-forming Glomeromycetes. Mycotaxon 105:11-18.
Gross E, Cordeiro L, Caetano FH. 2004. Nodulação e micorrização em Anadenanthera peregrina var. falcata em solo de Cerrado autoclavado e não autoclavado. R. Bras Ci Solo 28:95-101
Guadarrama P, Castillo S, Ramos-Zapata JA, Hernández-Cuevas LV, Camargo-Ricalde SL. 2014. Arbuscular mycorrhizal fungal communities in changing environments: The effects of seasonality and anthropogenic disturbance in a seasonal dry forest. Pedobiologia 57:87-95.
Guadarrama P, F. Javier Alvarez-Sanches. 1999. Abundance of arbuscular mycorrhizal fungi spores in different environments in a tropical rain forest, Veracruz, Mexico. Mycorrhiza 8:267-270.
Guadarrama-Chavéz P, S.L. Camargo-Ricalde, L. Hernandez-Cuevas & S. Castillo-Arguero. 2007. Los hongos micorrizógenos arbusculares de la región de Nizanda, Oaxaca, Mexico. Bol. Soc. Bot. Méx., 81:133-139.
Haugi I, T. Wubetz, M Wei, N Aguirre, M. Weber, S Gunter and I Kottke. 2010. Species-rich but distinct arbuscular mycorrhizal communities in reforestation plots on degraded pastures and ..... tropical mountain rain forest. Tropical Ecology 51:125-148.
Herrera-Peraza RA, G Cuenca & C Walker. 2001. Scutellospora crenulata, a new species of Glomales from La Gran Sabana, Venezuela. Can J Bot 79: 674–678.
Herrera-Peraza, RA, R.L. Ferrer & e. Sieverding. 2003. Glomus brohultii: a new species in the arbuscular mycorrhiza forming Glomerales. Journal of Applied Botany 77:37-40.
Holste EK, Holl KD, Zahawi RA, Kobe RK. 2016. Reduced aboveground tree growth associated with higher arbuscular mycorrhizal fungal diversity in tropical forest restoration. Ecology and Evolution 6:7253-7262
Hungria M, D.S. Andrade, A. Colozzi-Filho and E.L. Balota. 1997. Interacao entre microorganismos do solo, feijoeiro e milho em monocultura ou consorcio. PAB 32:807-818.
Irrazabal G, Schalamuk S, Velazquez MS and Cabello M. 2005. Especies de hongos formadores de Micorrizas Arbusculares: nuevas citas para la República Argentina. Bol. Soc. Argent. Bot. 40:17-22
Janos DP, C.T. Sahley and L.H. Emmons. 1995. Rodent dispersal of vesicular-arbuscular mycorrhizal fungi in Amazonian Peru. Ecology 76:1852-1858
Janos DPand J.M. Trappe. 1982. Two new Acaulospora species from tropical America. Mycotaxon, 15:515-522.
Johnson NC and D.A. Wedin. 1997. Soil carbon, nutrients, and mycorrhizae during conversion of dry tropical forest to grassland. Ecological Applications 7:171-182.
Lara-Pérez LA, Noa-Carrazana JC, López AJL, Hernández-González S, Oros-Ortega I, Torres AA. 2014. Colonizacion y estructura de la comunidad de hongos micorrízicos arbusculares en Alsophila firma (Cyatheaceae) en bosque mesófilo de montaña en Veracruz, México. Rev. Biol. Trop. 62:1609-1623.
Lesueru D, K. Ingleby, D. Odee, J. Chamberlain, J. Wilson, T.T. Manga, J-.M. Sarrailh and A. Pottinger. 2001. Improvement of forage production in Calliandra calothyrsus:methodology for the identification of ..........J. Biotechnology, 9:269-282.
Lesueur D and A Sarr. 2008. Effects of single and dual inoculation with selected microsymbionts (rhizobia and arbuscular mycorrhizal fungi) on field growth and nitrogen fixation of Calliandra calothyrsus Meissn. Agroforest Syst., 73:37–45
Lloyd-Macgilp SA; S.M. Chambers; J.C. Dodd; A.H. Fitter; C. Walker and J.P.W. Young. 1996. Diversity of the ribosomal internal transcribed spacers within and among isolates of Glomus mosseae and related mycorrhizal fungi. New Phytol. 133:103-111.
Lopes ES; E. Oliveira; R. Dias and N.C. Schenck. 1983. Occurrence and distribution of vesicular-arbuscular mycorrhizal fungi in coffee (Coffea arabica L.) plantations in central Sao Paulo state, Brazil. Turrialba, 33:417-422.
Lovelock, C.E. & J.J. Ewel. 2005. Links between tree species, symbiotic fungal diversity and ecosystem functioning in simplified tropical ecosystems. New Phytologist 167:219-228.
Lugo MA, M Ferrero, E. Menoyo, MC Estevez, F Sineriz, A Anton. 2008. Arbuscular Mycorrhizal Fungi and Rhizospheric Bacteria Diversity Along an Altitudinal Gradient in South American Puna Grassland. Microb Ecol 55:705-713.
Maia LC and S.F.B. Trufem. 1990. Fungos micorrizicos vesiculo-arbusculares em solos cultivados no Estado de Pernambuco, Brasil. Revista brasileira de Botanica, 13:89-95
Manga SA and G. H. Adler. 2000. Consumption of arbuscular mycorrhizal fungi by terrestrial and arboreal small mammals in a Panamanian cloud forest. Journal of Mammalogy 81:563-570.
Marinho NF, A.L. Caproni, A.A. Franco and R.L.L. Berbara. 2004. Respostas de Acacia mangium Willd. E Sclerolobium paniculatum Vogel a fungos micorrízicos arbusculares nativos provenientes de áreas........bauxita na Amazônia. Acta bot bras. 18:141-149
Martins CR, Miranda JCC, Miranda LN. 1999. Contribuição de fungos micorrízicos arbusculares nativos no estabelecimento de Aristida setifolia Kunth em áreas degradadas do Cerrado. Pesq. Agropec. Bras. 34:665-674.
Matias SR, MC Pagano, FC Muzzi, CA Oliveira, AA Carneiro, SN Horta & MR Scotti. 2009 Effect of rhizobia, mycorrhizal fungi and phosphate-solublizing microorganisms .... na iron ore area in Brazil. European J Soil Biology 45:259-266.
Mello AH, Antoniolli, Z.I., Kaminski, J., Zouza, E.L. and Oliveira, V.L. 2006. Fungos arbusculares e ectomicorrízicos em áreas de eucalipto e de campo nativo em solo arenoso. Ciencia Florestal 16:293-301.
Mello CMA, da Silva IR, de Pontes JS, Goto BT, Silva GA, Maia LC. 2012. Diversidade de fungos micorrízicos arbusculares em área de Caatinga, PE, Brasil. Acta Botanica Brasilica 26:938-943.
Mena-Violante, H.G., O. Ocampo-Jimenez, L. Dendooven, G. Martinez-Soto, J.G-Castaneda, F.T. Davies Jr. And V.Olalde-Portugal. 2006. Arbuscular mycorrhizal fungi enhance fruit growth and quality of chile ancho ............Mycorrhiza 16:261-267.
Mendoza R, M Cabello, J Anchorena, I García, L Marbán. 2011. Soil parameters and host plants associated with arbuscular mycorrhizae in the grazed Magellanic steppe of Tierra del Fuego. Agriculture, Ecosystems and Environment 140: 411–418
Menoyo, E., D. Renison & AG Becerra. 2009. Arbuscular mycorrhizas and performance of Polylepis australis trees in relation to livestock density. Forest Ecology and Management 258:2676-2682.
Mergulhão, ACES, HÁ Burity, BT Goto and LC Maia. 2010. Diversity of arbuscular mycorrhizal fungi in a gypsum mining impacted semiarid area. Acta bot. Bras. 24:1052-1061.
Miranda JCC, Vilela L, Miranda LN. 2005. Dinâmica e contribuição da micorriza arbuscular em sistemas de produção com rotação de culturas. Pesq. Agropec. Bras. 40:1005-1014.
Moreira M, D. Baretta, S.M. Tsai, S. M. Gomes-da-Costa, E.J.B.N Cardoso. 2007. Biodiversity and distribution of arbuscular mycorrhizal fungi in Araucaria angustifolia forest. Sci. Aric. 64:393-399.
Moreira M, Nogueira, M.A., Tsai, S.M., Gomes-da-Costa, S.M. and Cardoso, E.J.B.N. 2007. Sporulation and diversity of arbuscular mycorrhizal fungi in Brazil Pine in the field and in the greenhouse. Mycorrhiza 17:519-526.
Moreira M, Zucchi MI, Gomes JE, Tsai SM, Alves-Pereira A, Cardoso EJBN. 2016 .Araucaria angustifolia abovegraound roots presented high arbuscular mycorrhizal fungal colonziation and diversity in the Brazilian Atlantic Forest. Pedosphere 26:561-566
Moreira M; D. Baretta; S. M. Tsai; E. J. B. N. Cardoso. 2009. Arbuscular mycorrhizal fungal communities in native and in replanted Araucaria forest. Sci. Agric., 66:677-684,
Nakatani AS, DLC Mescolotti, MA Nogueira, AM Martines, MYH Miyauchi, SL Stürmer, EJBN Cardoso. 2011. Dosage-dependent shift in the spore community of arbuscular mycorrhizal fungi following application of tannery sludge. Mycorrhiza 21:515–522
Oehl F, E Sieverding 2004. Pacispora, a new vesicular arbuscular mycorrhizal fungal genus in the Glomeromycetes. J Appl Bot 78:72-82.
Oehl F, G A da Silva, J Palenzuela, I Sánchez-Castro, C Castillo and E Sieverding. 2011. Acaulospora punctata, a new fungal species in the Glomeromycetes from mountainous altitudes of the Swiss Alps and Chilean Andes. Nova Hedwigia 93:353-362.
Olivieira JRG, de Souza RG, da Silva FSB, Mendes ASM, Yano-Melo AM. 2009. O papel das comunidades de fungos micorrízicos arbusculares (FMA) autóctones no desenvolvimento de espécies vegetais nativas em área de dunas de restinga revegetadas no litoral do Estado da Paraíba. Revista Brasil. Bot., 32:663-670.
Pagano M, MR Scotti & MN Cabello. 2009. Effect of the inoculation and distribution of mycorrhizae in Plathymenia reticulata Benth under monoculture and mixed plantation in Brazil. New Forests, 38:197-214.
Pagano MC and M.R. Scotti. 2009. A survey of the arbuscular mycorrhiza occurrence in Paepalanthus bromelioides and Bulbostylis sp. in rupestrian fields, Brazil. Micologia Aplicada International, 21:1-10.
Pagano MC, M.N. Cabello, M.R. Scotti. 2010. Arbuscular mycorrhizal colonization and growth of Eremanthus incanus Less. in a highland field. PLANT SOIL ENVIRON., 56: 412–418.
Pagano, MC., MN Cabello, AF Bellote, NM As and MR Scotti. 2008. Intercropping system of tropical leguminous species and Eucalyptus camaldulensis, inoculated with rhizobia and/or mycorrhizal fungi in semiarid Brazil. Agroforest Syst, 74:231–242.
Paula MA; J.O. Siqueira and J. Dobereiner. 1993. Ocorrencia de fungos micorrizicos vesiculo arbusculares e de bacterias diazotroficas na cultura da batata-doce. Revista brasileira de Ciencias do Solo 17:349-356.
Pereira CMR, da Silva DKA, Ferreira ACA, Goto BT, Maia LC. 2014. Diversity of arbuscular mycorrhizal fungi in Atlantic forest areas under different land uses. Agriculture, Ecosystems and Environment 185:245-252
Pérez M & C Urcelay. 2009. Differential growth response to arbuscular mycorrhizal fungi and plant density in two wild plants belonging to contrasting functional types. Mycorrhiza, 19:517-523.
Pérez-Luna Y, Alvarez-Solís D, Hernández Cuevas L, Sánchez-Roque Y. 2016. Acaulospora excavata (Glomeromycota) in agricultural soils of Chiapas, Mexico. International Journal of Advance Agricultural Research 4:6-9.
Pontes JS, Oehl F, Marinho F, Coyne D, da Silva DKA, Yano-Melo AM, Maia LC. 2017. Diversity of arbuscular mycorrhizal fungi in Brazil's Caatinga and experimental agroecoystems. Biotropica DOI 10.1111/btp.12436.
Posada RH, Prager MS, Heredia-Abarca G, Sieverding E. 2018. Effects of soil physical and chemical parameteres, and farm management practices on arbuscular mycorrhizal fungi communities and diversities in coffee plantations in Colombia and Mexico. Agroforest Syst 92:555-574.
Pouyu-Rojas E, J.O. Siqueir and J.G.D. Santos. 2006. Compatibilidade simbiótica de fungos micorrízicos arbusculares com espécies arbóreas tropicais. Revista Brasileira de Ciencia do Solo 30:413-424.
Purin S, Klauberg-Filho O, Stürmer SL. 2006. Mycorrhizae activity and diversity in conventional and organic apple orchards from Brazil. Soil Biology and Biochemistry 38:1831-1839.
Ramírez-Gerardo, M., J.Alvarez-Sanchez, P.G. Chavez and I. Sanchez-Gallen. 1997. Estudio de hongos micorrizógenos arbusculares bajo árboles remanentes em um pastizal tropical. Bol. Soc. Bot. Mexico 61:15-20.
Redecker D, P. Raab, F. Oehl, F.J. Camacho, R Courtecuisse. 2007. A novel clade of sporocarp-forming species of glomeromycotan fungi in the Diversisporales lineage. Mycol Progress DOI 10.1007/s11557-007-0524-2
Reis VM, M.A. de Paula and J. Döbereiner. 1999. Ocorrência de micorrizas arbusculares e da bactéria diazotrófica Acetobacter diazotrophicus em cana-de-açúcar. Pesquisa Agropecuária Brasileira, 34:1933-1941.
Retama-Ortiz Y, Ávilla-Bello CH, Alarcón A, Ferrera-Cerrato R. 2017. Effectiveness of native arbuscular mycorrhiza on the growth of four tree forest species from the Santa Marta Mountain, Veracruz (Mexico). Forest Systems 15:e001.
Rodríguez Y, Y. Dalpé, S. Séguin, K. Fernández, F. Fernández & R.A. Rivera. 2011. Glomus cubense sp. nov., an arbuscular mycorrhizal fungus from Cuba. Mycotaxon 118:337-347.
Rodriguez-Morelos VH, Soto-Estrada A, Pérez-Moreno J, Franco-Ramírez A, Diaz-Rivera P. 2014. Arbuscular mycorrhizal fungi associated with the rhizopshere of seedlings and maure trees of Swietenia macrophylla (Magnoliopjyta: Meliaceae) in Los Tuxtlas Veracruz, Mexico. Revista Chilena de Historia Natural 87:9.
Saggin-Junior OJ; J.O. Siqueira; P.T.G. Guimaraes and E. Oliveira. 1994. Interacao fungos micorrizicos versus superfosfato e seus efeitos no crescimento e teores de nutrientes do cafeeiro em solo nao fumigado. Revista brasileira Ciencia do Solo 18:27.
Sangabriel-Conde W, Maldonado IE, Macera-López ME, Cordero-Ramírez JD, Trejo-Aguilar D, Negrete-Yankelevich S. 2015. Glomeromycota associated with Mexican native maize landraces in Los Tuxtlas, Mexico. Applied Soil Ecology 87:63-71.
Santos FEF and R Carrenho 2011. Diversidade de fungos micorrízicos arbusculares em remanescente fl orestal impactado (Parque Cinqüentenário - Maringá, Paraná, Brasil). Acta bot Bras, 25:255-263. CUIDAR COM PAGINAÇAO
Santos OM, Oliveira NC, Novais RF. Observações preliminares sobre fungos micorrízicos vesículo-arbusculares em plantas crescendo em dunas na Bahia. Revista Ceres 42:191-202.
Schalamuk S and M. Cabello. 2010. Arbuscular mycorrhizal fungal propagules from tillage and no-tillage systems: possible effects on Glomeromycota diversity. Mycologia 102: 261–268.
Schenck NC; J.L. Spain and E. Sieverding. 1986. A new sporocarpic species of Acaulospora (Endogonaceae). Mycotaxon, 25:111-117.
Schenck NC; J.L. Spain; E. Sieverding and R.H. Howeler. 1984. Several new and unreported vesicular-arbuscular mycorrhizal fungi (Endogonaceae) from Colombia. Mycologia, 76:685-699.
Schiavo JA and M.A. Martins. 2003. Produção de mudas de acácia colonizadas com micorrizas e rizóbio em diferentes recipientes. PAB 38:173-178.
Sieverding E and R.H. Howeler. 1985. Influence of species of VA mycorrhizal fungi on cassava yield response to phosphorus fertilization. Plant Soil 88:213-221.
Sieverding E and S. Toro T. 1987. Acaulospora denticulata sp. nov. and Acaulospora rehmii sp. nov. (Endogonaceae) with ornamented spore walls. Angewandte Botanik, 61:217-223.
Sieverding E and S. Toro. 1987. Entrophospora schenckii: a new species in the Endogonaceae from Colombia. Mycotaxon, 28:209-214.
Sieverding E; A. Chaverri and I. Rojas. 1988. Acaulospora splendida, a new species in the Endogonaceae from Costa Rica. Mycotaxon, 33:251-256.
Sieverding E. 1987. A VA-Mycorrhizal fungus, Glomus glomerulatum sp. nov., with two hyphal attachments and spores formed only in sporocarps. Mycotaxon, 29:73-79.
Silva CF, Pereira, M.G., Silva, E.M.R., Correia, M.E.F., Saggin-Junior, O.J. 2006. Fungos micorrízicos arbusculares em áreas no entorno do Parque Estadual da Serra do Mar em Ubatuba (SP). Revista Caatinga 19:1-10.
Silva DKA, Freitas NO, Cuenca G, Maia L, Oehl F. 2008. Scutellospora pernambucana, a new fungal species in the Glomeromycetes with a diagnostic germination orb. Mycotaxon 106:361-370.
Siqueira JO, Colozzi-Filho A, Oliveira E, Fernandes AB, Florence ML. 1987. Micorrizas vesicular-arbusculares em mudas de cafeeiro produzidas no sul do estado de Minas Gerais. Pesq. Agropec. Bras. 22:31-38.
Siqueira JO; A. Colozzi-Filho and E. de Oliveira. 1989. Ocorrencia de micorrizas vesicular-arbusculares em agro e ecossistemas do estado de Minas Gerais. Pesquisa Agropecuaria Brasileira 24:1499-1506.
Siqueira JO; W.F. Rocha Jr.; E. Oliveira and A. Colozzi-Filho. 1990. The relationship between vesicular-arbuscular mycorrhiza and lime: associated effects on the growth and nutrition of brachiaria grass (Brachiaria decumbens). Biol. Fertil. Soils 10:65
Soares ACF, Martins, M.A., Mathias, L., Freitas, M.S.M. 2005. Arbuscular mycorrhizal fungi and the occurrence of flavonoids in roots of passion fruit seedlings. Sci. Agri. 62:331-336.
Souchie EL, O.J. Saggin-Junior, E.M.R. Silva, E.F.C. Campello, R. Azcon and J.M. Barea. 2006. Communities of P-solubilizing bacteria, fungi and arbuscular mycorrhizal fungi in grass pasture and .....Brazil. Anais da Academia Bras Cie. 78:183-193.
Souza FA, G.A. Kowalchuk, P. Leeflang, J.A. van Veen and E. Smit. 2004. PCR-denaturing gradient gel electrophoresis profiling of inter- and intraspecies 18S rRNA gene sequence heterogeneity is na accurate and sensitive...App. Envi Micro. 70:1413-1424
Souza RG, L.C. Maia, M.F. Sales and S.F.B. Trufem. 2003. Diversidade e potencial de infectividade de fungos micorrízicos abusculares em área de caatinga, na Região de Xingó, Estado de Alagoas, Brasil. Revista Brasileira de Botânica, 26:49-60
Souza TAF, Rodriguez-Echeverría S, Andradae LA, Freitas H. 2016. Arbuscular mycorrhizal fungi in Mimosa tenuiflora (Willd.) Poir from Brazilian semi-arid. Brazilian Journal of Microbiology 47:359-366.
Spain JL and J.C. de Miranda. 1996. Glomus brasilianum: an ornamented species in the Glomaceae. Mycotaxon 60:137-142.
Spain JL and J.C. de Miranda. 1996. Scutellospora cerradensis: an ornamented species in the Gigasporaceae (Glomales) from the cerrado region of Brazil. Mycotaxon 60:129-136.
Spain JL; E. Sieverding and N.C. Schenck. 1989. Gigaspora ramisporophora: a new species with novel sporophores from Brazil. Mycotaxon, 34:667-677.
Spain JL; E. Sieverding and S. Toro. 1989. Scutellospora biornata: a new species in the Endogonaceae from the Llanos Orientales of Colombia. Mycotaxon, 35:219-227.
St. John TV; D.C. Coleman and C.P.P. Reid. 1983. Growth and spatial distribution of nutrient-absorbing organs:selective exploitation of soil heterogeneity. Plant Soil 71:487-493.
Stürmer SL & Morton, J.B. 1999. Scutellospora rubra, a new arbuscular mycorrhizal species from Brazil. Mycological Research 103:949-954.
Sturmer SL and M.M. Bellei. 1994. Composition and seasonal variation of spore populations of arbuscular mycorrhizal fungi in dune soils on the Island of Santa Catarina, Brazil. Can. J. Bot., 72:359-363.
Stürmer SL, Siqueira JO 2011. Species richness and spore abundance of arbuscular mycorrhizal fungi across distinct land uses in Western Brazilian Amazon. Mycorrhiza 21:255-267.
Thaxter R. 1922. LXXXIX. A revision of the Endogonaceae. Proc. Amer. Acad. Arts Sci., 57:291-350.
Theodoro VCA, Alvarenga, M.I.N., Guimarães, R.J. and Junior, M.M. 2003. Carbono da biomassa microbiana e micorriza em solo sob mata nativa e agroecossistemas cafeeiros. Acta Scientiarum 25:147-153.
Thiagarajan TR; R.N. Ames and M.H. Ahmad.1992. Response of cowpea (Vigna unguiculata) to inoculation with co-selected vesicular-arbuscular mycorrhizal fungi and Rhizobium strains in field trials. Can. J. Microbiology 38:573-576.
Torres-Arias Y, Fors RO, Nobre C, Gómez EF, Berbara RLL. 2017. Production of native arbuscular mycorrhizal fugni inoculum under different environmental conditions. Brazilian Journal of Microbiology 48:87-94.
Torres-Arias Y, Furrazola E, Berbara RLL, Jobim K, Lima JLR, Goto BT. 2017. Glomus herrerae, a new sporocarpic species of Glomeromycetes from Cuba. Current Res Env App Mycology 7:155-160
Trappe JM. 1977. Three new Endogonaceae: Glomus contrictus, Sclerocystis clavispora, and Acaulospora scrobiculata. Mycotaxon, 6:359-366.
Trappe JM. 1979. Glomus segmentatus sp. nov. Trans Br. mycol. Soc. 73:362.
Trappe JM. 1977. Three new Endogonaceae: Glomus constrictus, Sclerocystis clavispora and Acaulospora scrobiculata. Mycotaxon, 6:359-366.
Trejo D, Barois I, Sangabriel-Conde W. 2016. Disturbance and land use effect on functional diversity of the arbuscular mycorrhizal fungi. Agroforest Syst 90:265-279.
Trejo-Aguilar D, Lara-Capistrán L, Malonado-Mendoza IE, Zulueta-Rodriguez R, Sangabriel-Conde W, Mancera-López ME, Negrete-Yankelevich S, Barois I. 2013. Loss of arbuscular mycorrhizal fungi diversity in trap cultures during long-term subculturing. IMA Fungus 4:161-167.
Trufem SFB, Malatinszky SMM, Otomo HS. 1994. Fungos micorrízicos arbusculares em rizosferas de plantas do litoral arenoso do Parque Estadual da Ilha do Cardoso, SP, Brasil. 2. Acta bot bras. 8:219-229.
Trufem SFB, Otomo HS, Malatinszky SMM 1989. Fungos micorrízicos vesículo-arbusculares em rizosferas de plantas em dunas do Parque Estadual da Ilha do Cardoso, São Paulo, Brasil. (1) Taxonomia. Acta bot. Bras. 3:141-152.
Trufem SFB. 1990. Aspectos ecológicos de fungos micorrízicos vesículo-arbusculares da mata tropical úmida da Ilha do Cardoso, SP, Brasil. Acta bot. Bras. 4:31-
Trufem SFB. 1995. Fungos micorrízicos arbusculares em rizosferas de plantas de duna do Parque Estadual da Ilha do Cardoso, SP, Brasil. Revista Brasileira de Botânica 18:51-60.
Urcelay C, S Diaz, DE Gurvich, F. Stuart Chapin III, E Cuevas and LS Dominguez. 2009. Mycorrhizal community resilience in response to experimental plant functional type removals in a woody ecosystem. Journal of Ecology, 97:1291–1301.
Velazquez MS, M. Cabell, G. Irrazabal and A. Godeas. 2008. Acaulosporaceae from El Palmar National Park, Entre Ríos, Argentina. Mycotaxon, 103:171-187.
Vestberg M, M. Cardoso and A Martensson. 1999. Occurrence of arbuscular mycorrhizal fungi in different cropping systems at Cochabamba, Bolivia. Agricultural and Food Science in Finland, 8:309-318.
Vieira CK, Marascalchi MN, Rodrigues AV, Armas RD, Stürmer SL. 2018. Morphological and molecular diversity of arbuscular mycorrhizal fungi in revegetated iron-mining site has the same magnitude of adjacent pristine ecosystems. J. Env. Sci 67:330-343.
Vieira LC, da Silva DKA, Melo MAC, Escobar IEC, Oehl F, Silva GA. 2019. Edaphic factors influence the distribution of arbuscular mycorrhizal fungi along an altitudinal gradient of a tropical mountain. Microbial Ecology 78:904-913.
Violi HA, AF Barrientos-Priego, SF Wright, E Escamilla-Prado, JB Morton, JA Menge and CJ Lovatt. 2008. Disturbance changes arbuscular mycorrhizal fungal phenology and soil glomalin....., Mexico. Forest Eco Management 254:276-290.
Walker C and C. Diederichs. 1989. Scutellospora scutata sp. nov., a newly described endomycorrhizal fungus from Brazil. Mycotaxon, 35:357-361.
Walker C, Cuenca G, Sanchez F. 1998. Scutellospora spinosissima sp. nov., a newly described glomalean fungus from acidic, low nutrient plant communities in Venezuela. Annals of Botany 82:721-725.
Weber OB and E. de Oliveira. 1994. Occorrencia de fungos micorrizicos vesiculo-arbusculares em citros nos estados da bahia e Sergipe. Pesquisa Agropecuaria Brasileira 29:1905-1914.
Weber OB, C.C. M de Souza, D.M.F. Gondin, F.N.S. Oliveira, L.A. Crisóstomo, A.L. Caproni and O.Saggin Junior. 2004. Inoculação de fungos micorrízicos arbusculares e adubação fosfatada em mudas de cajueiro-anão-precoce. Pesq. Agropec. Bras.,39:477-483
Yano-Melo AM, O.J. Saggin Jr. And L.C. Maia. 2003. Tolerance of mycorrhized banana (Musa sp. Cv. Pacovan) plantlets to saline stress. Agriculture, Eco. And Environ. 95:343-348.
Yano-Melo AM, S.F.B. Trufem and L.C. Maia. 2003. Arbuscular mycorrhizal fungi in salinized and surrounded areas at the São Francisco Submedium Valley, Brazil. Hoehnea, 30:79-87.

## Sheet: Isolates of Culture Collections
Supplementary File 1: Stürmer SL and Kemmelmeier K. The Glomeromycota in the Neotropics. Frontiers in Microbiology (special issue).
Isolates from Culture Collections
BR100A
BR106
BR109
BR147A
BR149
BR155B
BR151A
BR152B
BR155A
BR154
BR208A
BR210
BR216
BR218
BR215
BR220
BR444
BR801
BR939
BR982
BR983A
BR984
CL139
CL281
CL292
CL316N
CL358
CL337
CL356
CL370
CL372
CL373N
CL378
CL508
CL519
CL522
CL525
CL551
CL561N
CL652
CL681N
CL696
CL699
CL700A
CL700C
CL702
CL707N
CL741N.
CL750A
CL776
CL785
CL814N
CL853
CL883A
CL976A
CU114
NI106
NI116
VZ102
VZ103A
VZ103C
VZ856
